# Supplementary material for: The Reciprocal Relationship Between Parental eHealth Literacy Mediation and Adolescents’ eHealth Literacy: Three-Wave Longitudinal Study
Source: J Med Internet Res. 2025 Jun 9;27:e67034. doi: 10.2196/67034 (PMC12186006; doi:10.2196/67034)
Supplement: Multimedia Appendix 2 [file jmir_v27i1e67034_app2.txt]

library(lavaan)
data <- read.csv2(file = "data.csv")

RICLPM <- '
  # Create between components (random intercepts)
  RIhl =~ 1*hlitA + 1*hlitB + 1*hlitC
  RIehl =~ 1*ehlmA + 1*ehlmB + 1*ehlmC

  # Create within-person centered variables
  whlitA =~ 1*hlitA
  whlitB =~ 1*hlitB
  whlitC =~ 1*hlitC 

  wehlmA =~ 1*ehlmA
  wehlmB =~ 1*ehlmB
  wehlmC =~ 1*ehlmC

  # Regression of observed variables on z1 (constrained)
  hlitA + hlitB + hlitC ~ c*gender 
  ehlmA + ehlmB + ehlmC ~ s*gender
  
  hlitA + hlitB + hlitC ~ a*age
  ehlmA + ehlmB + ehlmC ~ d*age 


  # Estimate lagged effects between within-person centered variables
  whlitB ~ whlitA + wehlmA   
  whlitC ~ whlitB + wehlmB
  wehlmB ~ whlitA + wehlmA   
  wehlmC ~ whlitB + wehlmB

  # Estimate covariance between within-person centered variables at first wave
  whlitA ~~ wehlmA # Covariance

  # Estimate covariances between residuals of within-person centered variables 
  # (i.e., innovations)
  whlitB ~~ wehlmB

  whlitC ~~ wehlmC

  # Estimate variance and covariance of random intercepts
  RIhl ~~ RIhl
  RIehl ~~ RIehl
  RIhl ~~ RIehl


  # Estimate (residual) variance of within-person centered variables
  whlitA ~~ whlitA # Variances
  wehlmA ~~ wehlmA 

  whlitB ~~ whlitB # Residual variances
  wehlmB ~~ wehlmB 

  whlitC ~~ whlitC 
  wehlmC ~~ wehlmC 
'
RICLPM_c.fit <- lavaan(RICLPM,
                       data = data,
                       estimator = "MLR",
                       missing = "fiml", 
                       meanstructure = T, 
                       int.ov.free = T,
)
